# Supplementary material for: Genetic variation across trophic levels: A test of the correlation between population size and genetic diversity in sympatric desert lizards
Source: PLoS One. 2019 Dec 5;14(12):e0224040. doi: 10.1371/journal.pone.0224040 (PMC6894812; doi:10.1371/journal.pone.0224040)
Supplement: S2 Table — Genetic diversity measures are shown for best supported pairs, along with the range of measures among simulated datasets. (XLSX) [file pone.0224040.s002.xlsx]

## Sheet: Sheet1
		# Haplotypes		Gene Diversity		Watterson's θ (θS)		Nei's θ (θπ)		Tajima's D
Gene	Species	Simulated Range	Best Pairs	Simulated Range	Best Pairs	Simulated Range	Best Pairs	Simulated Range	Best Pairs	Simulated Range	Best Pairs
CARD4	C. bicinctores	—	—	—	—	—	—	—	—	—	—
CARD4	G. wislizenii	13 - 17	13	0.6867 - 0.7473	0.7207	—	—	—	—	—	—
CARD4	S. ater	—	—	—	—	—	—	—	—	—	—
MC1R	C. bicinctores	23 - 28	24	0.9286 - 0.9513	0.936	—	—	2.830777 - 2.912745	2.88313	-0.506151 - -0.434147	-0.46016
MC1R	D. dorsalis	—	—	—	—	—	—	—	—	—	—
MC1R	G. wislizenii	22 - 30	22	0.9114 - 0.9422	0.9217	—	—	—	—	—	—
MC1R	S. ater	—	—	0.6464 - 0.6679	0.6464	—	—	0.866716 - 0.912625	0.866716	-0.976246 - -0.897524	-0.97625
RAG1	C. bicinctores	—	—	0.7029 - 0.7138	0.7029	—	—	—	—	—	—
RAG1	D. dorsalis	—	—	0.7687 - 0.7763	0.7687	—	—	—	—	—	—
RAG1	G. wislizenii	19 - 21	19	0.8974 - 0.9184	0.9091	—	—	2.169697 - 2.195338	2.1697	-1.480012 - -1.461342	-1.48001
RAG1	S. ater	7 - 8	7	0.7312 - 0.7412	0.7371	—	—	—	—	—	—
